# Supplementary material for: Correction: Inhibitors of lysosomal function or serum starvation in control or LAMP2 deficient cells do not modify the cellular levels of Parkinson disease-associated DJ-1/PARK 7 protein
Source: PLoS One. 2020 May 7;15(5):e0233091. doi: 10.1371/journal.pone.0233091 (PMC7205197; doi:10.1371/journal.pone.0233091)
Supplement: S2 File — (ZIP) [file pone.0233091.s002.zip]

Archive with 1 entries (1 files):
- S2 File/Data for figures Plosone e0201152_English.xls
