# Supplementary material for: Correction: Inhibitors of lysosomal function or serum starvation in control or LAMP2 deficient cells do not modify the cellular levels of Parkinson disease-associated DJ-1/PARK 7 protein
Source: PLoS One. 2020 May 7;15(5):e0233091. doi: 10.1371/journal.pone.0233091 (PMC7205197; doi:10.1371/journal.pone.0233091)
Supplement: S2 File — (ZIP) [file pone.0233091.s002.zip › S2 File/Data for figures Plosone e0201152_English.xls]

## Sheet: Explanation
		This Excel file includes the data of all the quantifications presented in the article. The data has been organized in different sheets, one for each one of the figures of the main text (Figures 1-7) and for the supplementary figures (S1Figure, S3Figure, S4Figure and S5Figure). The different biological replicas were made with different cell stocks (stored in liquid nitrogen) are labelled Exp 1, Ex…
		S2 Figure contains the data of the qRT-PCR, the Ct actual values for DJ-1 and β-actin and the corresponding calculated 2^-ΔΔCt . The average values (yellow shaded) and the upper and lower range values of the two experiments that were performed are also included.

## Sheet: Figure 1
	Exp 1	Exp 2	Exp 3	Exp 4	Exp 5	Exp 6	Exp 7	Exp 8	Exp 9	Exp 10	Exp 11	Exp 12	Exp 13	Exp 14	Exp 15	Exp 16
	DJ-1	DJ-1	DJ-1	DJ-1	DJ-1	DJ-1	DJ-1	DJ-1	DJ-1	DJ-1	DJ-1	DJ-1	DJ-1	DJ-1	DJ-1	DJ-1		DJ-1 (Average)	SEM
MEF Wt (Reference)	1	1	1	1	1	1	1	1	1	1	1	1	1	1	1	1	MEF WT	1	0
MEF Lamp-2 -/y	0.936937	0.824836	1.04034	0.920512	0.805022	0.824626	1.01211	0.975242	0.808117	0.822616	1.14256	1.19552	1.10117	0.861637	0.924089	0.842875	MEF Lamp-2 -/y	0.939889	0.031688
N2a shRNA scrmbl	1.35663	1.12518	0.918864	0.968806	0.886604	1.12408	1.63239	0.753925	1.55727	1.54533	1.43126	1.54042	1.10733	0.63083	1.6956	1.61301	N2a shRNA scrmbl	1.24297	0.0863135
N2a shRNA Lamp-2	1.48886	1.11707	0.938655	0.804887	1.13503	1.15483	1.16256	0.599147	1.05576	1.19962	1.60202	1.27554	0.932393	0.814622	1.37975	1.34576	N2A LAMP2 KO	1.12541	0.066339
B-LCLs Control	3.45754	2.65695	2.39184	2.01007	2.19097	2.27474	1.74003	1.28964	2.11975	2.19644	2.61541	2.01876	2.38171	3.11281	2.61975	2.2109	B-LCLs Control	2.33046	0.127332
B-LCLs Lamp-2 (-)	3.21464	3.00672	1.65533	1.90236	2.0416	1.94095	1.86948	1.45379	1.9546	2.21027	2.53993	1.99876	2.46856	1.95443	2.27405	2.72963	B-LCLs Lamp 2 (-)	2.20094	0.120045

## Sheet: Figure 2
Cycloheximide (CHX)	Exp 1	Exp 2	Exp 3	Exp 4	Exp 5	Exp 6	Exp 7
MEF Wt	DJ-1	DJ-1	DJ-1	DJ-1	DJ-1	DJ-1	DJ-1	DJ-1 (Average)	SEM
0	1	1	1	1	1	1	1	1	0
6	1.08268	0.840573	1.06721	0.975964	0.877625	0.836187	1.04811	0.961192	0.0410952
12	1.16491	0.837639	1.25409	1.16912	0.784169	0.795106	1.27003	1.03929	0.0841471
24	1.27241	1.06304	1.02478	0.969466	0.759419	1.03419	0.825743	0.992721	0.0633907
	Exp 1	Exp 2	Exp 3	Exp 4	Exp 5	Exp 6	Exp 7	Exp 8	Exp 9	Exp 10	Exp 11	Exp 12
MEF Lamp-2 -/y	DJ-1	DJ-1	DJ-1	DJ-1	DJ-1	DJ-1	DJ-1	DJ-1	DJ-1	DJ-1	DJ-1	DJ-1	DJ-1 (Average)	SEM
0	1	1	1	1	1	1	1	1	1	1	1	1	1	0
6	0.828631	0.980648	0.850507	1.68007	0.907141	0.965848	0.718142	0.797155	1.04213	0.901533	1.00822	1.17701	0.988087	0.072097
12	0.967895	1.16339	0.98092	2.14098	0.989969	0.98274	1.17158	0.972671	1.13454	0.878654	0.743633	1.13067	1.1048	0.100917
24	1.11433	1.17474	1.34049	1.001	1.2772	1.2052	1.0895	0.966128	1.14632	0.954387	0.925414	1.12985	1.11038	0.0376742
	Exp 1	Exp 2	Exp 3	Exp 4	Exp 5
N2a shRNA scrmbl	DJ-1	DJ-1	DJ-1	DJ-1	DJ-1	DJ-1 (Average)	SEM
0	1	1	1	1	1	1	0
6	1.02175	0.958138	0.963378	1.03696	1.17175	1.03039	0.038608
12	0.924012	0.914188	0.818789	1.00027	1.16414	0.964281	0.0576799
24	0.899805	0.899041	0.889851	0.909322	0.936472	0.906898	0.00800976
	Exp 1	Exp 2	Exp 3	Exp 4	Exp 5
N2a shRNA Lamp-2	DJ-1	DJ-1	DJ-1	DJ-1	DJ-1	DJ-1 (Average)	SEM
0	1	1	1	1	1	1	0
6	0.962597	0.880251	1.01245	0.775177	1.08976	0.944047	0.0542412
12	0.964883	0.959504	1.06549	0.911832	0.864308	0.953202	0.0334643
24	0.997589	1.00299	0.966708	0.888839	0.87437	0.946099	0.0271441
	Exp 1	Exp 2	Exp 3	Exp 4
B-LCLs Control	DJ-1	DJ-1	DJ-1	DJ-1	DJ-1 (Average)	SEM
0	1	1	1	1	1	0
6	0.920494	0.904378	1.1339	0.991491	0.987566	0.0523196
12	1.09899	0.854311	1.16851	0.949179	1.01775	0.0711474
24	1.08956	0.880505	1.08581	0.880158	0.984009	0.059863
	Exp 1	Exp 2	Exp 3
B-LCLs Lamp-2 (-)	DJ-1	DJ-1	DJ-1	DJ-1 (Average)	SEM
0	1	1	1	1	0
6	0.993089	1.02056	1.1374	1.05035	0.0442418
12	0.787376	1.2169	1.00849	1.00426	0.124012
24	0.905015	0.923566	1.18528	1.00462	0.0904876

## Sheet: Figure 3
		Exp 1		Exp 2		Exp 3		Exp 4
MEF Wt		DJ-1	LC-3	DJ-1	LC-3	DJ-1	LC-3	DJ-1	LC-3	DJ-1 (Average)	SEM	LC-3 (Average)	SEM
	C	1	1	1	1	1	1	1	1	1	0	1	0
	NH4Cl	0.901659	2.70982	0.932641	7.16721	0.818813	2.90683	0.958524	2.51911	0.902909	0.0303464	3.82574	1.11663
	NH4Cl + leu	1.03957	3.06732	0.966981	7.23563	0.874603	3.01371	0.916526	2.15202	0.949419	0.0354901	3.86717	1.14223
MEF Lamp-2 -/y		Exp 1		Exp 2		Exp 3		Exp 4
		DJ-1	LC-3	DJ-1	LC-3	DJ-1	LC-3	DJ-1	LC-3	DJ-1 (Average)	SEM	LC-3 (Average)	SEM
	C	1	1	1	1	1	1	1	1	1	0	1	0
	NH4Cl	1.0373	3.23419	0.829592	2.52074	0.914225	2.64115	0.968986	1.86539	0.937526	0.0439107	2.56537	0.280628
	NH4Cl + leu	1.04243	3.58089	0.875247	5.98898	1.22711	3.27461	0.907961	1.87739	1.01319	0.0799575	3.68047	0.854156
		Exp 1		Exp 2		Exp 3		Exp 4		Exp 5		Exp 6		Exp 7		Exp 8
N2a shRNA scrmbl		DJ-1	LC-3	DJ-1	LC-3	DJ-1	LC-3	DJ-1	LC-3	DJ-1	LC-3	DJ-1	LC-3	DJ-1	LC-3	DJ-1	DJ-1 (Average)	SEM	LC-3 (Average)	SEM
	C	1	1	1	1	1	1	1	1	1	1	1	1	1	1	1	1	0	1	0
	NH4Cl	0.997315	3.83301	0.894096	4.51557	0.90098	4.78208	1.05508	4.39105	0.837034	4.48402	1.08559	4.6306	0.907905	4.11199	0.902587	0.947574	0.0310323	4.39262	0.121861
	NH4Cl + leu	0.869256	3.79001	0.896792	3.94852	0.893449	5.26069	1.03998	5.70824	1.02187	5.85813	1.11478	3.6281	0.897021	4.05033	1.06767	0.975101	0.033957	4.60629	0.364318
N2a shRNA Lamp-2
		Exp 1		Exp 2		Exp 3		Exp 4		Exp 5		Exp 6		Exp 7	Exp 8	Exp 9	Exp 10	Exp 11	Exp 12
		DJ-1	LC-3	DJ-1	LC-3	DJ-1	LC-3	DJ-1	LC-3	DJ-1	LC-3	DJ-1	LC-3	DJ-1	DJ-1	DJ-1	DJ-1	DJ-1	DJ-1	DJ-1 (Average)	SEM	LC-3 (Average)	SEM
	C	1	1	1	1	1	1	1	1	1	1	1	1	1	1	1	1	1	1	1	0	1	0
	NH4Cl	1.09828	4.69168	1.13409	7.96447	1.11609	3.80432	1.17806	4.90596	0.973368	3.82897	1.08278	6.01298	0.926097	0.994386	1.02065	1.23942	1.01857	1.04495	1.06889	0.0259705	5.2014	0.644871
	NH4Cl + leu	1.09598	5.37402	1.28329	6.30928	0.922676	4.43935	1.13381	4.98487		4.34664	0.907384	3.86999	0.887993	0.908475	1.18437	1.00872	1.17588	0.868697	1.0343	0.0420467	4.88736	0.35573
		Exp 1		Exp 2		Exp 3
B-LCLs Control		DJ-1	LC-3	DJ-1	LC-3	DJ-1	LC-3	DJ-1 (Average)	SEM	LC-3 (Average)	SEM
	C	1	1	1	1	1	1	1	0	1	0
	NH4Cl	0.918539	3.34397	0.926953	2.79336	0.927069	2.29254	0.924187	0.00282425	2.80996	0.303635
	NH4Cl + leu	0.861223	4.13869	1.02129	3.91134	1.00883	3.24518	0.963782	0.0514051	3.76507	0.268102
		Exp 1		Exp 2		Exp 3
B-LCLs Lamp-2 (-)		DJ-1	LC-3	DJ-1	LC-3	DJ-1	LC-3	DJ-1 (Average)	SEM	LC-3 (Average)	SEM
	C	1	1	1	1	1	1	1	0	1	0
	NH4Cl	1.08577	4.52346	1.12891	2.47654	0.912788	2.80736	1.04249	0.0660364	3.26912	0.634398
	NH4Cl + leu	0.96139	3.43565	1.05694	2.78548	0.888732	2.68882	0.969021	0.0487076	2.96998	0.234499
		Exp 1		Exp 2		Exp 3		Exp 4		Exp 5		Exp 6		Exp 7		Exp 8		Exp 9		Exp 10		Exp 11		Exp 12		Exp 13		Exp 14		Exp 15
SN4741		DJ-1	LC-3	DJ-1	LC-3	DJ-1	LC-3	DJ-1	LC-3	DJ-1	LC-3	DJ-1	LC-3	DJ-1	LC-3	DJ-1	LC-3	DJ-1	LC-3	DJ-1	LC-3	DJ-1	LC-3	DJ-1	LC-3	DJ-1	LC-3	DJ-1	LC-3	DJ-1	LC-3	DJ-1 (Average)	SEM	LC-3 (Average)	SEM
	C	1	1	1	1	1	1	1	1	1	1	1	1	1	1	1	1	1	1	1	1	1	1	1	1	1	1	1	1	1	1	1	0	1	0
	NH4Cl	1.01423	4.20461	1.26433	2.61687	0.993741	7.01665	0.832383	3.31272	1.10155	3.19563	1.17101	3.36502	1.05758	2.74929	0.932687	3.85036	1.0666	3.59955	1.17939	4.40977	1.06662	4.68123	1.10448	2.65605	1.12583	2.51177	1.0823	2.51719	1.0532	2.26617	1.06973	0.026734	3.53019	0.315261
	NH4Cl + leu	1.01041	4.01375	1.18482	2.52109	1.0672	7.29534	1.06665	3.45757	1.25374	3.75651	1.44009	4.0031	1.22852	3.70405	1.02035	5.99718	1.10898	4.98225	1.15377	5.3262	1.08025	3.82334	0.876831	1.93233	1.16306	2.40654	1.0252	2.41427	1.07265	2.04147	1.11684	0.0337215	3.845	0.396626
		C	1	1
		NH4Cl	1.12891	2.47654
		NH4Cl + leu	1.05694	2.78548
		C	1	1
		NH4Cl	0.912788	2.80736
		NH4Cl + leu	0.888732	2.68882

## Sheet: Figures 4
Starvation (St)		Exp 1		Exp 2		Exp 3		Exp 4		Exp 5
		DJ-1	LC-3	DJ-1	LC-3	DJ-1	LC-3	DJ-1	LC-3	DJ-1	LC-3	DJ-1 (Average)	SEM	LC-3 (Average)	SEM
MEF Wt	C	1	1	1	1	1	1	1	1	1	1	1	0	1	0
	St	0.990334	0.962588	1.07405	1.04216	0.994452	1.14693	0.970277	0.97619	1.08684	1.39623	1.02319	0.0238152	1.10482	0.0798102
	St + NH4Cl	0.90314	4.41626	0.970708	3.87305	0.895296	4.55129	1.16419	2.97142	1.15153	3.58755	1.01697	0.0590263	3.87991	0.287167
	St+ NH4CL+Leup	0.880746	4.89134	1.09294	4.04187	0.921314	4.38126	1.14014	2.80881	1.13674	3.83593	1.03438	0.0554431	3.99184	0.34548
	St + 3MA					1.12174	1.70594	1.21838	0.989263	1.10253	1.29069	1.14755	0.0358445	1.32863	0.207753
		Exp 1		Exp 2		Exp 3		Exp 4
		DJ-1	LC-3	DJ-1	LC-3	DJ-1	LC-3	DJ-1	LC-3	DJ-1 (Average)	SEM	LC-3 (Average)	SEM
MEF Lamp-2 -/y	C	1	1	1	1	1	1	1	1	1	0	1	0
	St	1.01466	1.41679	1.12073	1.09239	1.11049	1.30482	0.92734	1.35358	1.0433	0.0454385	1.29189	0.0703411
	St + NH4Cl	0.928592	3.66237	1.17236	3.865	0.985631	3.65909	1.04172	3.64833	1.03208	0.0521527	3.7087	0.0521867
	St+ NH4CL+Leup	1.10738	3.40531	1.12568	3.99228	0.93397	3.64403	0.984824	4.72863	1.03796	0.0466834	3.94256	0.288407
	St + 3MA	1.18144	1.01428	1.03041	1.34301			0.920944	0.853809	1.04427	0.0755167	1.07037	0.143976

## Sheet: Figures 5
Starvation (St)		Exp 1		Exp 2		Exp 3
		DJ1	LC-3	DJ1	LC-3	DJ1	LC-3	DJ-1 (Average)	SEM	LC-3 (Average)	SEM
N2a shRNA scrmbl	C	1	1	1	1	1	1	1	0	1	0
	St	1.065	1.32205	1.06728	1.16065	0.953388	1.24166	1.02856	0.0375902	1.24145	0.046591
	St + NH4Cl	1.05764	4.86461	0.968986	5.03292	0.874936	4.11634	0.967188	0.0527504	4.67129	0.281698
	St+ NH4CL+Leup	1.12507	4.53403	1.31606	5.94495	0.875923	4.5736	1.10569	0.127427	5.01753	0.463853
	St + 3MA	1.07845	1.08888	0.911728	0.922444	0.961334	0.987566	0.983836	0.0494251	0.999632	0.0484243
		Exp 1		Exp 2		Exp 3		Exp 4
N2a shRNA Lamp-2		DJ1	LC-3	DJ1	LC-3	DJ1	LC-3	DJ1	LC-3	DJ-1 (Average)	SEM	LC-3 (Average)	SEM
	C	1	1	1	1	1	1	1	1	1	0	1	0
	St	1.44194	1.24706	0.988201	1.1004	0.906101	1.20579	0.985739	1.16275	1.0805	0.121982	1.179	0.0313471
	St + NH4Cl	1.27319	4.37982	1.04506	3.55254	0.909387	4.40814	0.972724	3.87683	1.05009	0.0793634	4.05433	0.207049
	St+ NH4CL+Leup	1.40944	4.45834	1.04756	3.53577	0.984991	4.42375	1.0669	3.55857	1.12722	0.0956829	3.99411	0.258177
	St + 3MA	1.71558	0.86852	1.12787	1.21913	0.954612	1.00961	1.08131	0.800854	1.21984	0.169253	0.974531	0.0924048

## Sheet: Figures 6
Starvation (St)		Exp 1		Exp 2		Exp 3		Exp 4		Exp 5
B-LCLs Control		DJ-1	LC-3	DJ-1	LC-3	DJ-1	LC-3	DJ-1	LC-3	DJ-1	LC-3	DJ-1 (Average)	SEM	LC-3 (Average)	SEM
	C	1	1	1	1	1	1	1	1	1	1	1	0	1	0
	St	1.02875	1.32176	0.98212	1.21611	0.895772	1.22985	1.15991	1.1338	0.721212	1.77087	0.957553	0.0729022	1.33448	0.1131
	St + NH4Cl	0.931042	3.41907	0.905694	4.00033	0.891256	3.40766	1.5858	3.73833	0.568547	4.25055	0.976467	0.166135	3.76319	0.164195
	St+ NH4CL+Leup	0.971171	3.84078	0.931827	3.90537	0.748253	3.18479	1.59483	3.59537	0.677777	4.45629	0.984771	0.162071	3.79652	0.20782
	St + 3MA	0.801695	1.08904	0.836133	1.06614	0.984358	1.06389	1.83219	1.08915	0.732502	1.3406	1.03737	0.202919	1.12976	0.0529846
		Exp 1		Exp 2		Exp 3		Exp 4
		DJ-1	LC-3	DJ-1	LC-3	DJ-1	LC-3	DJ-1	LC-3	DJ-1 (Average)	SEM	LC-3 (Average)	SEM
B-LCLs Lamp-2 (-)	C	1	1	1	1	1	1	1	1	1	0	1	0
	St	0.994453	1.17745	1.04585	1.24498	1.15293	1.33684	0.976046	1.61192	1.04232	0.0397188	1.3428	0.0954682
	St + NH4Cl	1.06215	3.84935	1.00512	3.42347	1.07	4.26161	1.03987	4.43524	1.04428	0.0145303	3.99242	0.225966
	St+ NH4CL+Leup	1.10615	4.6866	1.1565	4.01947	1.0871	4.16497	1.08874	3.90605	1.10962	0.0162103	4.19427	0.172451
	St + 3MA	1.03155	1.10426	1.16098	1.06831	1.08322	1.27059	1.01492	0.80263	1.07267	0.0328328	1.06145	0.0968706

## Sheet: Figures 7
Starvation (St)		Exp 1		Exp 2		Exp 3
SN4741		DJ-1	LC-3	DJ-1	LC-3	DJ-1	LC-3	DJ-1 (Average)	SEM	LC-3 (Average)	SEM
	C	1	1	1	1	1	1	1	0	1	0
	St	0.984746	1.41481	1.10697	1.10666	1.06238	1.49118	1.05137	0.0357115	1.33755	0.117531
	St + NH4Cl	1.08237	4.45817	1.2144	4.15494	0.991186	5.56125	1.09599	0.0647958	4.72479	0.427292
	St+ NH4CL+Leup	0.961753	4.06539	1.38019	5.03531	0.920767	5.55628	1.08757	0.146787	4.88566	0.436837
	St + 3MA	0.757331	0.987777	1.09685	1.41813	0.943397	0.600466	0.932525	0.0981602	1.00213	0.236149

## Sheet: S1 Figure
	Exp 1	Exp 2	Exp 3
	LAMP1	LAMP1	LAMP1	LAMP1 (Average)	SEM
MEF Wt	1	1	1	1	0
MEF Lamp-2 -/y	1.08458	1.1016	1.00716	1.06445	0.0290606
	Exp 1	Exp 2	Exp 3
	LAMP2A	LAMP2A	LAMP2A	LAMP2A (Average)	SEM
MEF Wt	1	1	1	1	0
MEF Lamp-2 -/y	0.0712837	0.000126368	0.00245	0.02462	0.0233415
	Exp 1	Exp 2	Exp 3
	LAMP1	LAMP1	LAMP1	LAMP1 (Average)	SEM
N2a shRNA scrmbl	1	1	1	1	0
N2a shRNA Lamp-2	1.02503	1.2365	1.06478	1.10877	0.0648863
	Exp 1	Exp 2	Exp 3
	LAMP2A	LAMP2A	LAMP2A	LAMP2A (Average)	SEM
N2a shRNA scrmbl	1	1	1	1	0
N2a shRNA Lamp-2	0.141854	0.0835504	0.101284	0.108896	0.0172559

## Sheet: S2 Figure
qRT_PCR	Exp 1		Exp 2
	Ct DJ-1	Ct B-actin	Ct DJ-1	Ct B-actin			Exp1
N2a shRNA scrmbl	22.2991	17.3793	23.22	18.5569			2EXP-ΔΔCt (B-ACT)
N2a shRNA scrmbl	22.3842	17.3833	23.2447	18.3702		MEF Wt	1
N2a shRNA scrmbl	22.3557	17.317	23.2066	18.4135		MEF KO	1.05142			Average			MEF Wt	MEF Lamp-2 -/y	N2a shRNA scrmbl	N2a shRNA Lamp-2	B-LCLs Control	B-LCLs Lamp-2 (-)
N2a shRNA Lamp-2	21.8069	16.9556	22.6877	17.9526		N2a shRNA scrmbl	1		MEF Wt	1		Upper range value	0.115864	0.0544773	0.0403613	0.0161148	0.106831	0.11363
N2a shRNA Lamp-2	21.7963	16.9171	22.6675	17.9963		N2A KO	1.08758		MEF Lamp-2 -/y	1.06444		Lower range value	0.219697	0.0517937	0.0387955	0.0158796	0.0965197	0.102359
N2a shRNA Lamp-2	21.7928	16.9273	22.7761	18.013		X50	1		N2a shRNA scrmbl	1
B-LCLs Control	23.9984	18.9853	24.0561	18.9941		BNA	1.03195		N2a shRNA Lamp-2	1.06276
B-LCLs Control	24.1991	18.9497	24.1187	19.0039					B-LCLs Control	1
B-LCLs Control	24.2354	18.8471	24.1079	18.9465			Exp2		B-LCLs Lamp-2 (-)	1.02522
B-LCLs Lamp-2 (-)	23.6732	18.4623	23.5373	18.5148			2EXP-ΔΔCt (B-ACT)
B-LCLs Lamp-2 (-)	23.7061	18.6917	23.6164	18.4944		MEF Wt	1
B-LCLs Lamp-2 (-)	23.6996	18.4104	23.6194	18.505		MEF KO	1.07745
MEF Wt	24.0121	18.6841	23.2103	16.6856		N2a shRNA scrmbl	1
MEF Wt	23.9184	18.4149	23.2342	16.5315		N2A KO	1.03795
MEF Wt	24.0686	18.4909	23.2215	16.4791		X50	1
MEF Lamp-2 -/y	23.6767	18.3326	23.9373	17.3856		BNA	1.01849
MEF Lamp-2 -/y	23.6296	18.2831	23.9161	17.3315
MEF Lamp-2 -/y	23.742	18.2406	23.9196	17.4091

[truncated: 3 more sheets: S3 Figure, S4 Figure , S5 Figure]
